# Supplementary material for: Senolytic Flavonoids Enhance Type-I and Type-II Cell Death in Human Radioresistant Colon Cancer Cells through AMPK/MAPK Pathway
Source: Cancers (Basel). 2023 May 8;15(9):2660. doi: 10.3390/cancers15092660 (PMC10177236; doi:10.3390/cancers15092660)
Supplement: Supplementary file 1 [file cancers-15-02660-s001.zip]

Archive with 2 entries (2 files):
- cancers-2359865-supplementary.pdf
- MATERIALS uncropped immunoblottings.pdf
